# Supplementary material for: Anatomical, chemical and endophytic fungal diversity of a Qi-Nan clone of Aquilaria sinensis (Lour.) Spreng with different induction times
Source: Front Plant Sci. 2024 Mar 25;15:1320226. doi: 10.3389/fpls.2024.1320226 (PMC10999641; doi:10.3389/fpls.2024.1320226)
Supplement: Supplementary file 1 [file DataSheet_1.zip]

Archive with 2 entries (2 files):
- Supplementary Figures and Tables.DOCX
- Supplementary Table 5.XLSX
