# Supplementary material for: Anatomical, chemical and endophytic fungal diversity of a Qi-Nan clone of Aquilaria sinensis (Lour.) Spreng with different induction times
Source: Front Plant Sci. 2024 Mar 25;15:1320226. doi: 10.3389/fpls.2024.1320226 (PMC10999641; doi:10.3389/fpls.2024.1320226)
Supplement: Supplementary file 1 [file DataSheet_1.zip › Supplementary Table 5.XLSX]

## Sheet: Sheet1
TableS5. Gene sequences of the top ten dominant endophytic fungi in abundance
OUT ID	GENUS	Relative abundance	Sequence
OTU1	s__Arthopyrenia	4.91±7.05	AAGTCGTAACAAGGTTTCCGTAGGTGAACCTTCGGAAGGATCATTACCGTAACGCGGCGGTCCAGTAGCCCAAAAAACTGCTGGCCGCCACACGCGTTTATCACCCTTGAATTTGAGCACCTTCTGTTTCCTCGGCGGGTTCGCCCGCCAACGAGGACCCCTTGAACTCTTTGTAGTAGCAGTATTTGTCTGAAAACAAAGTTAATTAATTAAAACTTTCAACAATGGATCTCTTGGTTCTG
OTU2	s__Medicopsis	3.96±5.99	AAGTCGTAACAAGGTTTCCGTAGGTGAACCTGCGGAAGGATCATTACTGTGGGCCTTCTTCGGAAGCCCGCAAGATAGCACCCTTTGCCTTTTTGAGTACCTTTGTTTCCTCGGCAGGCTCGCCTGCCAACGGGGACCTATACAACCCTTTGCAGTAGTATAACAAACGTCTGATACACTTTAATTATCACAACTTTCAACAATGGATCTCTTGGTTCTG
OTU3	s__Morenoina	3.71±4.37	AAGTCGTAACAAGGTTTCCGTAGGTGAACCTGCGGAAGGATCATTACAGAGTACCGGGACCCCAGGTCCCTACTCTCATCCCATGTTAACTTTTTACCGTTGCTTTGGCGGATCGGTGGTCCGACTGCCGCCGGCCCTGGGCTGGAGAGCGTCCGCCAGAGGATCTTTAAACGCTGTTTTAAACATGCGCTCTGAGTACAACTTAATTAGAATCAAAACTTTCAACAACGGATCTCTTGGTTCTG
OTU4	s__Fusarium	3.93±10.11	AAGTCGTAACAAGGTCTCCGTTGGTGAACCAGCGGAGGGATCATTACCGAGTTATACAACTCATCAACCCTGTGAACATACCTAAACGTTGCCTCGGCGGGAACAGACGGCCCTGAAACGATGGGCCGCCCCCGCCAGAGGACCCCCTGTCTCTGTTTTTTATTAGTGTATCTCTGAGTAACCAAGCAAATAAATTAAAACTTTCAACAACGGATCTCTTGGCTCTG
OTU5	s__Acremonium	3.23±9.05	AAGTCGTAACAAGGTCTCCGTTGGTGAACCAGCGGAGGGATCATTACTGAGTTTACAACTCCCAAACCCCTGTGAACATACCTTTTGTTGCTTCGGCGGGATCGCCCCGGCTGCCCTGCGCGCCGGATCAGGCCCCCGCCGCAAGACCCAAAACTCTGTTTTTATAGTTATTCTTCTGAGTGGCTTTAAGCAAAAATAAATTAAAACTTTCAACAACGGATCTCTTGGCTCTG
OTU6	s__Microidium	2.54±2.25	AAGTCGTAACAAGGTTTCCGTAGGTGAACCTGCGGAAGGATCATTGTCGATTCCTGCACAGCAGCATGACCCGTGAACGTTAATAACAATGTGCCGAGTTGGAATTGTGTCGTTATGCCCCATTCCCTCTTCGGTTGGCCCTTGTGGCCGTCATAACCAAACCCCGGCGCGGACTGCGCCAAGGAACTTGATCACATAATACGTTTGCCTCGTGCACCCAGAAATGGGGGCGGTGGGGATCAAGCGTTGAAACGAATCTAAAATGACTCCCGGCAACGGATATCTCGGCTCTC
OTU8	s__Devriesia	2.57±2.67	AAGTCGTAACAAGGTCTCCGTAGGTGAACCTGCGGAGGGATCATTACCAGAGATGGTGGGCTCCGGCCCCCGTCCCCAACCCTTTGTCGACCCAAAACTTTTTGCCTCGGGGGCAGAGCGGCCGCGAGGCTCGCCGCCCCCGGTGGACCACTTAACTCTGTCTCTGTACGTCGGAGTCTTAGATGAATGAATAAAAACTTTCAACAACGGATCTCTTGGTTCTG
OTU12	s__Pseudoteratosphaeria	1.68±1.63	AAGTCGTAACAAGGTCTCCGTAGGTGAACCTGCGGAGGGATCATTACTGAGTGAGGGCCCCTGGCCCGACCTCCAACCCTTTGTGATTAAACCAATGTTGCCTCGGGGGTAACCCAGACTCGTGTCGGGCGCCCCCGGTGGACCACTTCTAAACACTGCATCTTTGCGTCAGTTTAAACAAGTTAATTGATTAAAACTTTCAACAACGGATCTCTTGGTTCTG
OTU18	s__Magnibotryascoma	1.62±3.44	AAGTCGTAACAAGGTTTCCGTAGGTGAACCTGCGGAAGGATCATTACCTGAACAGGGGAGTCGCCCGGTCGTCAGACCGTGAGGCTGCCTTGCTTGCACCCTTGTCTATGAGCACCCTTTTGTAGTTTCCTCGGCGGGCTCGCCCGTCGACAGGAACCCCTTTAACCATCTTGCATCAGCATCATACTTCTGACACGAAAACAAAAATTAATCACAACTTTCAACAATGGATCTCTTGGTTCTG
OTU36	s__Capnobotryella	0.60±0.63	AAGTCGTAACAAGGTCTCCGTAGGTGAACCTGCGGAGGGATCATTACCGAGTAAGGGCCTCCGGGCCCGACCTCCAACCCTTTTGAAGTTACCAACTCTGTTGCCTCGGGGGCGAACCGGTCCTTCGCGTCCGGCGCCCCCGGTGGACCACACCACTCTGCGTGACTGCGTCGGAGTTTGAGGGGAATTTGAATCAAAACTTTCAACAACGGATCTCTTGGTTCTG
